# Supplementary material for: The Impact of an Anchoring Layer on the Formation of Tethered Bilayer Lipid Membranes on Silver Substrates
Source: Molecules. 2021 Nov 15;26(22):6878. doi: 10.3390/molecules26226878 (PMC8624891; doi:10.3390/molecules26226878)
Supplement: Supplementary file 1 [file molecules-26-06878-s001.zip]

Archive with 1 entries (1 files):
- molecules-1428579-supplementary.pdf
